# Supplementary material for: Sustained elevation of soluble B- and T- lymphocyte attenuator predicts long-term mortality in patients with bacteremia and sepsis
Source: PLoS One. 2022 Mar 21;17(3):e0265818. doi: 10.1371/journal.pone.0265818 (PMC8936450; doi:10.1371/journal.pone.0265818)
Supplement: S1 Data — (XLSX) [file pone.0265818.s004.xlsx]

## Sheet: Blad1
Id	Patient (p)/control (ctrl)	Age	sex (0=woman, 1=man)	Charlson comorbidity Index	Immunosuppression at baseline	Bacterial etiology	Infection focus (1=pneumonia, 2=Urinary tract infection, 3=arthritis/osteomyelitis, 4=endocarditis, 5=abdominal/gastrointestinal tract, 6= skin/soft tissue, 7=unknown, 8=vascular graft infection, 9=acute bronchitis, 10=meningitis, 11=primary bloodstream infection.	Day 1 SOFA increase	Intensive care	Mortality 90 days	Mortality 1 year	Survival days days up to 1 year	Neutrophil count day 1-2	Neutrophil count day 3 (x1000000000 cells/L)	Neutrophil count day 7	Neutrophil count day 14	Neutrophil count day 28	Lymphocyte count day 1-2 (x1000000000 cells/L)	Lymphocyte count day 3	Lymphocyte count day 7	Lymphocyte count day 14	Lymphocyte count day 28	CRP day 1-2 (mg/L)	CRP day 3	CRP day 7	CRP day 14	CRP day 28	HLA-DR day 1-2	HLA-DR day 3	HLA-DR day 7	HLA-DR day 14	HLA-DR day 28	sBTLA day 0 ng/mL	sBTLA day 1-2 ng/mL	sBTLA day 3 ng/mL	sBTLA day 7 ng/mL	sBTLA day 14 ng/mL	sBTLA day 28 ng/mL
c12	ctrl	46	1																														2.26
c14	ctrl	55	1																														6.88
c15	ctrl	73	1																														1.82					1.07
c31	ctrl	50	1																														5.17					2.47
c19	ctrl	54	1																														1.18					3.18
c30	ctrl	47	0																														1.17					3.96
c4	ctrl	53	0																														4.17					4.03
c29	ctrl	60	1																														6.76					4.28
c9	ctrl	54	1																														7.69					4.39
c25	ctrl	41	0																														2.88					4.56
c11	ctrl	59	1																														7.76					5.03
c7	ctrl	56	1																														5.86					5.16
c28	ctrl	64	1																														6.54					5.36
c20	ctrl	47	0																														4.58					5.39
c21	ctrl	65	1																														4.46					5.55
c26	ctrl	41	0																														3.8					5.58
c22	ctrl	66	1																														4.12					6.05
c24	ctrl	50	1																														5.51					6.08
c1	ctrl	47	1																														9.26					6.16
c18	ctrl	62	0																														10.41					7.06
c2	ctrl	63	1																														2.07					7.31
c5	ctrl	50	1																														5.56					7.43
c10	ctrl	47	1																														9.82					7.56
c17	ctrl	53	1																														6.1					7.78
c23	ctrl	47	1																														6.56					8.89
c3	ctrl	41	1																														8.38					8.92
c13	ctrl	47	1																														10.91					9
c16	ctrl	56	1																														6.8					9.28
c6	ctrl	47	1																														10.49					9.69
c8	ctrl	41	1																														9.31					10.35
c27	ctrl	58	0																														2.36					10.94
1	p	93	1	1	0	E.coli	2	1	0	0	0	365	4.6	5.4			7.6	1.5	1.2			1.9	76	55			69	51908.8	30278.5			16496.9	11.01	12.75	17.47			39.94
2	p	91	1	7	0	E.coli	3	0	0	1	1	78	14.1	8.8	7.7		9.2	1	1.5	1.8		0.7	237	134	75		72		23887.8	29388.9		27380.2	10.98	7.54		8.38		8.54
3	p	86	0	1	0	E.coli	2	1	0	0	0	365	5.4					0.5					217					46553.1					94.04	16.36
4	p	74	1	3	0	Enterokock	3	0	0	0	0	365	5	4.2	5.8	8.1	5.2	0.4	0.9	1.8	1.4	1.1	142	94	14	1.1	1	66962.4	45012.2	30875	37658.3	36124.3	11.43	15	8.79	14.87	11	9.66
5	p	50	0	2	1	E.coli	2	0	0	0	0	365	15.2	4.9	4	3.5	6.6	1.5	3.5	3.7	3.5	1	212	72	23	6.1	26	16609.6		17509.2	21503.5	10606		14.57	21.73	19.79	14.73	21.11
6	p	65	0	4	1	E.coli	2	0	0	0	0	365	11.7	8.7				0.6	0.9				201	125					19084.1				12.06	10.57	8.68
7	p	69	1	2	0	Actinobacillum Schalii	2	3	0	0	0	365	5.8	6.6	11.3		3.7	0.6	1	2.3		1.6	182	115	36		7.2		30144.2	28042.6		44698.5	8.84	13.27		12.83		10.79
8	p	74	1	2	0	S.aureus	3	0	0	0	1	236	11.8	10.2	8.2	10.1	7.2	1.5	1.8	1.8	1.8	1.5	251	176	71	94	56		6200.21	12103.3	9897.41	17305.3	10.39	14.2	10.82	9.39	9.93	11.5
10	p	57	1	0	0	Enterokock	2	1	0	0	0	365	2.8	2.8	6.2	6.1		0.9	2.9	2.8	2.4		195	59	20	4.4		94754.6	35130.8	27081.4	25672.3			3.97	4.02		0.92
11	p	68	1	0	0	Salmonella	3	0	0	0	0	365	3.4	3.1	6.2	3.6	2.2	0.7	0.8	2.6	2.6	1.9	114	44	25	2.9	1.3	31730.3	34906.2	14453.3	20887.7	18846.5	13.99	33.22	28.93		21.94	14.99
12	p	29	0	0	0	E.coli	2	0	0	0	0	365	4.3	2.9	2.9	3	2.6	0.6	0.9	2	2.1	1.8	218	130	15	2.9	1.6	57473.4		18242.9	22324.5	20766.9	16.29	22.77	25.01	18.86	14.85	8.56
13	p	61	0	1	0	Salmonella	3	1	0	0	0	365	5	7.4	7.6	3.8	6.1	1	1.6	1.6	1.3	1.6	19	10	1.1	1	4.1	20520.7	24703.5		28688.5	26673	110.59	25.79	36.64	26.69	22.07	14.8
14	p	64	0	0	0	E.coli	2	0	0	0	0	365	6.3					1.4					224					82536.4					7.83	11.88
15	p	81	0	4	0	H.influenzae	1	7	0	0	0	365	19.4	17.2		16.7	6.4	1.1	1.7		1.2	1.6	233	206		95	23	4772.24	5645.91	7911.21	22299		18.66	18.47	16.03	16.2	10.37
16	p	41	0	0	0	E.coli	2	1	0	0	0	365																61661.5	67172.2	22781.7	33418.7	26332.1	6.78	9.04	6.23	4.95	2.38	3.32
17	p	47	1	1	0	S.aureus	3	0	0	0	0	365	4.1	4.2	3.9	3.8	3.3	1.8	2.2	2.5	1.9	2.2	134	80	18	18	6.5	16972.8	19237.6	23566.5	22825.3	25495.2		10.54	9.85	10.84	7.61	6.69
18	p	79	0	3	0	Hemolytisk streptokock	3	5	1	1	1	49	4.8		10.3	8.7	13.6	0.5		0.7	0.6	0.8	456		243	203	96	24604.7		13492.6	16415.8	17058.7	36.89	47.03		24.93	40.22	26.24
20	p	89	1	6	0	E.coli	2	1	0	0	0	365	3.8	4.5		5.8	5.5	0.6	0.8		0.8	0.9	105	59		5.1	9.6		40754.5		29314.6	29037.5	24.9	7.63	7.19		6.07	10.35
22	p	66	1	3	0	Polymikrobiell	1	3	0	0	0	365	13.7					0.8					195					40961.4					12.31	6.67
23	p	78	0	5	0	Pseudomonas	3	1	0	0	1	280	9.5		9.6	9.5	10.2	1		0.9	0.9	1.2	125		23	37				20556.2	22054.9	27848.5	24.43	12.26		14.54	15.87	11.58
24	p	86	1	1	0	Polymikrobiell	3	0	0	0	0	365	2.5				3.2	1				1.7	43				1.8	53351.4				31416.9	10.61	12.34				9.18
25	p	90	0	0	0	S.aureus	3	1	0	0	0	365	5.6	5.3	6			1.3	1.5	2.3			190	121	70			24869.9	19993.6	18689.4			12.97	6.42	7.17	6.82
26	p	56	0	0	0	Hemolytisk streptokock	3	5	1	0	0	365	5.5	6.4	6.8	4.2	2.8	1.2	0.9	0.6	1.1	1.1	154	117	114	92	100	18204.2	15717	16828.8	36341.8	26018.6	32.84	23.77	19.33	35.03	23.72	25.2
27	p	86	1	1	0	Enterokock	2	7	0	0	1	233	15.8		8.3	4.4	8.2	0.4		2	1.5	1.2	138	124	31	8.2	4.5	8992.25	12981.7	18269.5	33040.3	29381.1	15.44	17.87		14.8	14.58	9.37
28	p	75	1	1	0	E.coli	3	1	0	0	0	365	6.6	4.4	5.2	4.4	2.6	0.9	1.4	2.4	1.7	1.9	105	61	18	16	4.2	32043.8	32971.1	21093.1	46817.1	32452.3	12.58	13.66	13.6	13.17	19.89	12.81
29	p	77	1	0	0	S.aureus	3	3	0	0	0	365	13.4		6	9.3	5.1	1		1.2	1.2	1.4	216		95	230	46	10518		11801.7	11450.8	19402.6	13.91	11.94		10.37	12.67	7.77
30	p	64	0	2	1	E.coli	2	1	0	0	0	365	11.4	10.4		18.2	10.2	0.6	1		2	2.5	123	59		2.2	4.2	22428.8	11548.8	11570.9	20314.6	20770.8	15.56	17.51	15.67	23.57	15.88	7.4
31	p	69	0	4	0	Polymikrobiell	3	4	0	0	0	365	0.2		3.4	5.2	4.1	0.8		1.7	1.5	1.4	156		41	14	3.8		10104.1	19275.7	22658.1	17069.1			14.1	14.29	12.84	9.04
32	p	81	0	0	0	E.coli	2	2	0	0	0	365		5.2		7.5	8.1		1.3		1.4	1.9		103		4.9	5.8		19147.8		27390.7	39015.1			7.32		3.9	4.78
33	p	29	0	2	0	E.coli	2	0	0	0	0	365	12.7	4.3	2.2			1.3	0.7	2.3			89	87	8.2			30937.7	82550.8	35807				7.32	5.97	6.36
34	p	74	0	2	1	Klebsiella pneumonie	2	0	0	0	0	365	5.2	3.5	3.5	3.9	3.3	0.4	1.1	1.5	1.3	1.1	94	41	7.4	3.4	2.5	18334.5	16303.4	23392.7	24940.7	19498.3
35	p	67	1	1	0	S.aureus	3	7	1	0	1	139	16.8		15.8	14.2	11.4	0.4		0.7	0.3	0.9	281		199	434	114	8101.86		13334.1		14584	36.15	22.98		28.05	21.09	18.66
36	p	50	1	0	0	S.anginosus	3	0	0	0	0	365		5.1	9.8	9.4	4.4		1.2	2.5	2.1	2.8		124	63	53	6.1		21591.6	17562.9	15893.2	26197.8	6.39		16.84	11.01	8.22	5.77
37	p	80	1	8	1	Pneumokock	1	4	0	0	1	159	10.5	11.6				0.4	0.9				352	199				6835.58	10472.5					12.52	17.93
38	p	83	1	0	0	Polymikrobiell	3	2	0	0	0	365	19.8	13.1	8.9	3.3	3	1.7	2.2	2.8	2.8	3.1	330	167	63	10	5.4	13147.8	14437.9	18724.5	37317.8	34184.2	14.67	10.02	6.28	10.34	7.09	6.64
39	p	82	0	2	0	E.coli	2	7	1	0	0	365	16.5	12.1	9.8	7.1		0.8	1.1	1.8	1.8		178	92	40	9.2		12836.8	12488.2	17834.5	20766.9		4.04	13.36	8.41	6.37
40	p	65	0	0	0	Pneumokock	3	4	1	0	0	365	15.5		8.9	9.6	7.8	1.1		1.5	0.5	1.2	494		22	1.1	6.3	8061.97		10507.4	7848.95	17922.5	25.3	46.51		9.17	12.87	3.99
41	p	76	0	2	0	Pneumokock	1	5	1	1	1	24	11.2	24.6	17.4	12.3	13.3	1	1	0.6	0.6	0.8	301	167	136	18	95	12482.1	9157.52	11901.6	14443.7	11062.9		12.43	14.79	11.74	12.78	10.28
42	p	69	1	0	0	Enterbacter cloacae	3	3	0	0	0	365	8.9	8.5	7.3	5	5.1	0.9	0.8	1.9	2.6	2.3	57	13	31	1.2	1	84112.8		45159.7	43670.5	40891.2		5.88	7.13	7.59	8.85	7.98
43	p	70	1	2	0	E.coli	2	0	0	0	0	365	11.3	6	3.2	4.2	3.1	2.3	2.7	2.4	2.6	2.7	245	97	11	1.5	1	26111.2	20797.4	34307.5	35338.4	34485.8	6.36	6.21	4.6	4.85	4.31	3.6
45	p	75	0	1	0	Hemolytisk streptokock	3	1	0	0	0	365	12.2		7.6	7.8		1.5		2.7	2.3		367		83	76		22912.4		18371.8	25190.8			9.87		7.81	7.59
46	p	86	1	2	0	E.coli	2	0	0	0	0	365	3.8		5			0.6		0.9			37		12			36654.1		50515.5					8.87	7.7
47	p	76	0	4	1	E.coli	2	0	0	0	0	365	8.3					1.4					89					26178.7						12.61
48	p	64	1	1	1	Enterokock	3	2	0	0	0	365	9.5	10.5		8.3	7.7	0.3	0.6		0.3	0.4	157	207		14	36	13431.1	14899.2		16021.8	16922.8		9.59	10.03		5.08	6.15
49	p	53	1	4	0	Hemolytisk streptokock	3	1	0	0	0	365	8	7.4		6.7	6.2	1.4	2.6		1.8	2.6	324	97		43	19	32176.5	23710.8		19031.8	19027.6		11.41	9.16		8.28	10.27
50	p	76	1	2	0	E.coli	2	1	0	0	1	112	12.4	5.5		5.4	4.2	1.2	1.3		1.6	1.8	172	64		5.6	6	18267.1	31619.2		41278.9	38918.8		2.34	2.53		4.07	5.98
51	p	62	1	1	0	Hemolytisk streptokock	3	0	0	0	0	365																30580.7					9.86	13.15
52	p	55	1	0	0	Klebsiella pneumoniae	2	1	0	0	0	365	6.8	4.9	6.3	4.8	4.3	1.1	1.6	2.4	1.7	1.9	365	141	21		13	56763.9	52059.1	35210.2	33923.9	35532.5		11.32	9.73	6.23	6.65	4.87
53	p	69	0	1	0	E.coli	3	2	1	0	0	365	10.3		6.7	6.7	5.6	2.2		3.6	2.6	3.6	113		15		1	55920.5		29795.2	45020.8	33247.6	7.17	7.78		9.98	13.93	5.75
54	p	59	0	2	0	Pneumokock	1	6	1	0	0	365	25.9		11.2	4.2	5	0.5		1.3	1.1	3	303		61	18		18533.8		17774.1	37758.6	61833.6		27.34		12.88	10.61	11.24
55	p	87	0	4	0	Klebsiella pneumoniae	1	3	0	0	1	156	7.4	6.2				1	1				161	103				33818.8	35132.7					5.23	4.41
56	p	82	1	5	0	E.coli	3	1	0	0	0	365		5.3		5.8			1.2	1.9	1.4			168	122	83	39		18803.2	21804.8	23405.7	29912.7			18.98	14.1	13.87	12.23
57	p	64	1	6	1	Pneumokock	1	5	0	0	0	365	14.5		20.7	8.1	3.2	0.9		1	1.2	1.2	192	113	57	19		9608.75	8251.15	14867.6	33483.8	51024	35.34	16.32	12.16	13.62	18.77	9.32
58	p	69	0	1	0	Pneumokock	3	6	1	0	0	365	12	6.7	7.8	5.1	3.1	0.6	0.5	1.4	1.4	1.9	234	88	59	26	18	11488.9	10815.7	29632.9	28938.6	39571.3		3.92	6.74	6.41	3.31	7.56
59	p	43	1	2	0	Klebsiella pneumoniae	3	2	0	0	0	365	3.4		4	2.3		1		1.7	1.4		186		16			49501.5		26076.4	31709.2			11.43		8.69	10.67
60	p	88	0	3	0	E.coli	2	2	0	0	1	209		4.9	6.3	4.5	4.8		1	1.3	1.1	1.2		83	30	22	30		28425.9	23503.1	26157.9	26991.6			16.06	12.84	18.51	18.02
61	p	66	0	0	1	Hemolytisk streptokock	3	5	1	0	0	365	0.3	0.1	0.3	0.2		0.1	0.1	0.4	0.7		295	144	53				29010.9	29665.8				48.76	95.73	90.39	117.01
62	p	74	1	3	0	Pseudomonas	2	2	0	0	0	365	13.4		5.3	6.3	4.1	1.2		1.3	1.2	1.2	167		22			12648.6		16347.5	17504	16506.8		7.96		5.79	6.61	5.89
63	p	63	1	0	0	E.coli	2	3	0	0	0	365	24.4		3	4	3.5	1.2		3	2.4	2.5	253		23	2		15326.6		31823.6	32709.6	32941.2		12.32		12.66	8.38	10.11
64	p	72	0	0	0	Hemolytisk streptokock	3	1	0	1	1	15	18.3	16.9	14.7			0.8	0.8	0.8			261	361	187			19007.2	14382.9	14816.4				12.47	17.13	16.25
65	p	70	0	0	0	Pneumokock	1	1	0	0	0	365	8.3		3.5	2.8	1.9	1.3		1.6	1.8	1.9	267		28			15201.7		32264.6	38834.9	40620.4		4.05		3.71	6.68	3.81
66	p	56	0	2	0	Klebsiella pneumoniae	2	1	0	0	0	365	9.5		9.6	5.9	7.6	2.5		2.6	2.5	2.7	138		34	30	24	25506.5		20223.1	26189	18324.2		14.2		13.18	9.94	8.39
67	p	68	1	6	0	S.aureus	3	2	0	0	1	162	19.3	14.4	11.6	11		0.3	0.2	0.2	0.7		100	382	350	131		7397.77	8731.78	11671.7				12.7	20.85	13.25
68	p	77	1	0	0	S.aureus	3	1	0	0	0	365	25		9.7	9.3	1.7	1.7		1.7	1.8	6.5	326		74	44	54	9709.97		20210.7	22131.7	24692.4		7.68		9.18	7.22	5.13
69	p	72	1	1	0	Pneumokock	1	2	0	0	0	365	1.8					20.3					307					9112.7					3.31	5.41
70	p	67	1	0	0	Pneumokock	1	4	0	0	0	365			11.9					1.3			372		155			7382.15	7201.75	11775.9				16.28	15.96	28.31
71	p	62	0	2	0	Pneumokock	1	3	0	0	0	365	8.5			7.4	5.8	0.8			1.1	1	176			48		41822.1		27498.8	41333.9	49194		11.28		12.49	11.91	10.35
72	p	70	0	0	0	Pneumokock	1	2	0	0	0	365	13					1.6					275					9470.48						4.01
73	p	60	1	0	0	S.aureus	3	2	0	0	0	365	6.8		10.5	9	4.4	0.6		0.6	0.9	0.8	350		325	299	72	22048.2		14145.1	8579.61	27555	24.55	18.69		21.25	24.49	7.79
74	p	72	0	1	0	Pneumokock	1	2	1	0	0	365	4.2	6.6	10.7	5.4		1.8	0.8	1.8	1.4		108	56	33	70		12303.5	10302.1	16313.1	35687			5.65	4.96	5.29	8.09
75	p	70	0	0	0	Pneumokock	1	3	0	0	0	365	3.7		6.4	5.2	5.6	0.5		0.8	0.9	1.1	390		16		17	11057.8		27155	26467	39768.1		15.23		7.34	9.93	9.25
76	p	66	1	1	0	Pneumokock	3	1	0	0	0	365	8.8	7.6	9.3	6.3	5.8	1.5	1.9	2	1.8	1.9	256	294	329	216	43	9711.64	8922.19	10833.5	10102.3	17599		3.56	2.52	4.87	5.6	3.66
77	p	55	0	1	0	Pneumokock	1	4	0	0	0	365	19.9	21.1	8.7	5.1	9.4	1.3	2	3	3.4	2.3	392	250	48	42		21831	13742.1	26051.8	30831.4	30585.7		14.78	11.39	9.7	11.12	8.84
78	p	82	1	3	0	S.aureus	3	2	0	0	0	365	4	3.6		3.3	3.3	0.5	1		1.1	1	138	30				55075.4	26347.5	33804	27897.4	31036.1	7.31	10.26	7.02	9.22	6.88	5.81
79	p	90	1	2	0	S.aureus	3	2	0	1	1	3	11.6					0.7					297					16708.6						7.74
80	p	81	1	1	0	S.aureus	3	1	0	1	1	60	12.9		16.4	15.1	7.8	0.9		1.4	1.5	1.2	301		205	127	163	33023.9		19205.9	14356.3	18762.9		11.98		13.12	14.62	18.29
81	p	92	1	1	1	S.aureus	3	1	0	1	1	122	7.6	5.3	6.6	7	4.5	0.7	0.8	1	1.6	2.1	177	151	160	72	27	11708	12537.6	14510	18678.2	35339.1		12.79	13.25	16.15	7.6	4.04
82	p	89	0	0	0	Pneumokock	1	1	0	0	0	365			7.4	8.2				1.1	1.1				127					16525	24256.4		11.85			16.88	7.22
84	p	69	1	0	0	S.aureus	3	1	0	0	0	365	9.6	8.2	8.1		4.8	0.6	1.2	2.2		1.5	293	206	92		23	69637.8	30270.2	21911.6	30906.4	52697.1	28.35	6.44	11.66	6.24	10.08	2.14
85	p	30	0	0	0	Pneumokock	1	1	0	0	0	365	8.1	5.9	8	4.8	3.1	1.9	2.2	2.6	1.7	2.2	282	136	20		1	13943.5	15614.2	28348.6	38797.9	39886	17.89	15.95	8.63	11.68	7.45	5.55
86	p	71	0	1	0	S.aureus	1	4	1	0	0	365																	4988.55	8181.66	18487.7			15.39	10.31	7.82	7.08
87	p	80	1	0	0	Pneumokock	1	4	0	0	0	365	17.2	14.7	10	4.3		1.1	1.2	1.3	1.2		441	321	304	134		8320.83	9895.5	16553.8	38354			28.09	17.37	26.74	20.09
88	p	81	1	0	0	S.aureus	3	0	0	0	0	365	18	7.9	8.7		6.4	2.3	2.3	3.6	3.3	3.4	143	94	32	13	11	18151.2	25591.6	18855	27391	31164.9	5.53	5.56	4.31	2.22	2.82	4.9
89	p	74	0	0	0	Pneumokock	1	2	0	0	0	365	5.7		6.8	3.9	1.8	1		2.1	1.5	1.4	351		132	25		11473.9		15163	20648.1	29946.1	13.75	6.67		9.91	11.72	5.21
90	p	24	1	0	0	S.aureus	3	0	0	0	0	365		3.8		8.7	3.8		1.4		2.8	2.7		202	111	90	21		28431	17039.8	19473.6	31988.2	13.12		12.4	8.78	11.62	7.1
91	p	38	1	0	0	S.aureus	3	0	0	0	0	365	7.5	8.1	8.7	4.5		1.6	1.6	1.5	1.9		94	71	89	13		13661.1	15468.8	12811.9	21068.7			24.21	19.71	13.67	5
92	p	82	0	0	0	S.aureus	3	3	0	0	0	365	23.2	20.5	12.2			2.1	0.9	1.2			95	74	43			12926.5	12881.5	15784.2				9.09	9.77	7.56
93	p	78	1	8	0	S.aureus	3	2	0	1	1	50	16.8		17.9	11.8	17.5	0.7		0.8	0.6	0.9	201		128	75	137	14058.4		14795.4	17137.3	9737.37	10.24	13.38		14.01	11.04	9.27
94	p	57	1	0	0	S.aureus	3	0	0	0	0	365	10.4	12.9	12.4			0.5	0.8	0.9			577	410	128			17362.9	12397.4	22408.1				18.12	14.07	17.75
95	p	79	1	3	0	Pneumokock	1	2	0	0	0	365	16.4	15.3	10	6.5	4.6	1.2	0.7	2.4	1.5	1.2	170	73	11	31	16	14972.1	16653.5	29841	26562.4	48475.4	0.07	0.77	0.13	1.75	1.36	2.53
96	p	68	0	0	0	Pneumokock	1	3	0	0	0	365	3.4		6.3	3.6	2.4	1		2.5	1.8	1.6	130		36			11237.2		26856	30043.4	43799.8		12.4		12.16	10.02	5.36
97	p	93	1	2	0	S.aureus	3	2	0	0	0	365		4.8	3.7				0.8	1.2				17					20655.8	16284.5					13.24	9.07
98	p	65	1	3	0	S.aureus	3	1	0	1	1	84	6.6	3.3	4.2	6.4	4	0.6	1	0.7	0.8	0.8	57	54	20	12	14	42761	36082.3	22241.2	23668.5	20552.5		17.22	23.34	13.53	11.53	15.59
99	p	70	1	3	0	Pneumokock	1	1	0	0	0	365	15.4	9.8	9.9	7.5	7.9	0.8	1.1	2.3	1.3	1.5	301	48	6	28	13	14014.1	15501	16530.2	24844.5	27771.8		14.62	7.64	4.93	7.02	9.33
100	p	53	0	0	0	Pneumokock	1	0	0	0	0	365	5.7	4.4	3.4	1.8	2.1	1.2	1	1.5	1.4	2.1	227	99		2	1	16024.4	17547.6	46447.7	34940.5	32554.4		13.12	17.11	9.62	7.74	3.49
101	p	74	1	2	0	S.aureus	3	6	1	1	1	58	7.4	10.7	11.8	5.3	11.2	1.1	1.2	1.6	1.2	1	340	199	124	44	291	35087.3	19918.4	27753	25733.5	19548.1		17.68	18.83	17.99	9.41	21.69
102	p	92	1	1	0	S.aureus	3	0	0	0	0	365	2.5	2.7	2.7	3.1	2.3	1.1	0.9	1.4	1.7	1.6	210	174	58	32	18	7515.4	9192.5	26143.1	24808.7	28649.8		6.86	3.1	4.29	3.14
103	p	64	0	1	0	S.aureus	3	0	0	0	0	365		13.9		7.4	5.3		1	1.1	1.2	1.5		323	187	31	24		8575.7	14423.9	17859	24006.7			18.41	11.68	9.75	6.74
104	p	73	0	1	0	Pneumokock	1	2	0	0	0	365	5.8					2					195					25518.1						4.8
106	p	79	1	4	0	S.aureus	3	5	0	1	1	19	7	7				1.5	0.7				230	163				8563.8	10027					34.31	27.42
107	p	79	0	1	0	Pneumokock	1	2	0	0	0	365	12.9		5.2	4.1	3.6	0.6		2.3	2	1.6	91		21		11	16786.2		36333.3	37625.9	41612.7		2.61		3.02	2.76	3.61
108	p	84	0	2	0	Pneumokock	3	1	0	0	0	365	9.4	11.6	4.9		5.5	0.9	1.3	3.3		2.7	231	86			15	24147.6	22909.8	35200.2		44566.5		5.21	9.38	6.22		5.92
109	p	62	0	0	0	Pneumokock	3	2	0	0	0	365	27.2	19.3	12	8.1	4.3	3.8	2.9	3.2	2.5	2.6	137	108	120	42	24	35423.1	24941.7	25472.5	32504.2	33984.4		4.61	4.52	3.35	6.33	4.88
110	p	54	1	1	0	Pneumokock	1	1	0	0	0	365	7		4.3	2.8	2.1	1.2		1.3	1.9	1.9	332		42			11009.9		21153.1	28246.1	26847.4	10.09	10.1		9.72	6.28	4.67
111	p	70	0	0	0	Pneumokock	3	2	1	0	0	365		14	8.8	7.3	3.4		0.9	3.6	2.5	1.2		233	35	18			9365.9	14111.4	25424.3	40778.6	161.33		7.05	6.49	13.18	10.35
112	p	86	1	5	0	E.coli	2	0	0	0	1	214		11	9				1.6	1.7				156	68				31075.7	20902.9					12.08	20.51
113	p	60	0	2	0	E.coli	2	4	0	0	0	365	7.4	5.8				0.7	0.9				269	172				12529.2	13377.3	22512.9	27786.3			61.77	46.26	47.93	33.74
114	p	87	1	2	0	E.coli	3	0	0	1	1	24	13.6		9.9			0.7		1.2			57		96			17540		14522				9.34		15.58
115	p	84	1	8	0	S.aureus	3	3	0	0	0	365	11	16.6				0.5	0.9				270	234				11220.5	15725.4					10.21	12.02
